# Supplementary material for: Comparison of three qPCR-based commercial tests for detection of periodontal pathogens
Source: Sci Rep. 2021 Mar 17;11:6141. doi: 10.1038/s41598-021-85305-3 (PMC7969924; doi:10.1038/s41598-021-85305-3)
Supplement: Supplementary file 1 — Supplementary Information. [file 41598_2021_85305_MOESM1_ESM.xlsx]

## Sheet: LD vs ADD
	Kolom1	Kolom2	Kolom3
	stage	grade	age
					AA LD			Aa ADD			Pg LD			Pg ADD				Pi LD			Pi ADD			Td LD			Td ADD			Tf LD			Tf ADD			Pm LD			Pm Add			Fn LD			Fn ADD
							log			log			log			log				log			log			log			log			log			log			log			log			log
	4	c	28		2.7	8	5.35	8	6	6.9	0	0		0	0			1.3	3	3.11	0	0		0	0		0	0		0	0		0	0		3.4	2	2.53	0	0		8.8	5	5.94	1.1	5	5.04
	3	b	46		0	0		0	0		0	0		0	0			4.2	4	4.62	0	0		5	4	4.7	8.9	5	5.95	3.4	4	4.53	2.7	5	5.43	6.9	2	2.84	1.8	4	4.26	1.5	6	6.18	7	5	5.85
	4	c	52		0	0		0	0		3.3	7	7.52	6.4	5	5.8		5.1	4	4.71	0	0		0	0		0	0		1.8	5	5.26	1.7	5	5.23	3.8	3	3.58	1.4	4	4.15	2.9	6	6.46	4.3	5	5.63
	2	b	42		0	0		0	0		0	0		0	0			1.8	6	6.26	1.9	3	3.28	0	0		9.4	4	4.97	3.1	6	6.49	4	5	5.6	1.2	5	5.08	1.1	4	4.04	2.7	5	5.43	2.7	5	5.43
	3	c	47		0	0		0	0		8.7	7	7.94	3.8	5	5.58		6.1	5	5.79	0	0		0	0		0	0		1.2	7	7.08	1.1	5	5.04	3.6	4	4.56	1.6	3	3.2	2.6	6	6.42	1.1	5	5.04
	4	c	69		0	0		0	0		0	0		0	0			0	0		0	0		0	0		0	0		9.2	5	5.96	3.6	5	5.56	3.8	5	5.58	5.1	4	4.71	3	6	6.48	3.1	5	5.49
	4	c	51		0	0		0	0		0	0		0	0			0	0		0	0		0	0		8.6	5	5.93	1.5	6	6.18	5.5	5	5.74	1.9	3	3.28	2.3	3	3.36	3.5	6	6.54	5.9	4	4.77
	3	b	68		0	0		0	0		0	0		0	0			0	0		0	0		5.4	5	5.73	1.4	6	6.15	6.5	5	5.81	2.6	5	5.42	2.7	4	4.43	2	4	4.3	3.5	6	6.54	5.1	5	5.71
	4	b	73		3	5	5.48	2.4	4	4.38	4.6	5	5.66	4.5	5	5.65		5.4	6	6.73	0	0		0	0		0	0		0	0		3.2	5	5.51	0	0		6.6	3	3.82	1.2	6	6.08	5.7	5	5.76
	3	b	54		0	0		0	0		2.4	3	3.38	0	0			4.6	4	4.66	0	0		0	0		0	0		5.9	4	4.77	0	0		1.5	2	3.18	0	0		1.8	3	3.26	4.1	3	3.61
	4	c	71		1.6	7	7.2	4.5	5	5.65	0	0		0	0			0	0		0	0		4.7	6	6.67	8.3	5	5.92	0	0		2.1	5	5.32	9.1	6	6.95	1.2	5	5.08	1.9	6	6.28	1.3	6	6.11
	3	c	52		0	0		0	0		0	0		0	0			6.7	4	4.83	3.1	3	3.49	9.6	2	2.98	7.3	5	5.86	3.5	3	3.54	0	0		3	1	1.48	2.9	4	4.46	1.4	4	4.15	8.1	5	5.91
	3	b	53		0	0		0	0		0	0		0	0			1.7	2	2.23	0	0		0	0		0	0		1.1	2	2.04	6.6	3	3.82	0	0		0	0		3.1	2	2.49	5.6	3	3.75
	4	c	51		0	0		0	0		3.2	7	7.5	5.9	5	5.77		3.4	5	5.53	0	0		0	0		1.2	7	7.08	9	6	6.95	4.1	5	5.61	1.7	5	5.23	1.4	4	4.15	1	6	6	5.1	5	5.71
	2	b	17		3.1	6	6.49	1.2	6	6.08	4.1	6	6.61	1	5	5.04		0	0		0	0		0	0		5.9	5	5.77	5.3	4	4.72	5.6	4	4.75	6.3	3	3.8	3.3	3	3.52	1.1	5	5.04	1.6	5	5.2
	3	b	34		0	0		0	0		0	0		0	0			3.3	6	6.52	0	0		1.6	6	6.2	1.4	5	5.15	2.2	7	7.34	5.8	4	4.76	2.2	4	4.34	2.8	3	3.45	5.9	5	5.77	1	5	5
	4	c	51		0	0		0	0		1.4	7	7.15	6.7	3			0	0		0	0		4.7	5	5.67	0	0		2.4	6	6.38	2.1	4	4.32	3.3	4	4.52	1.4	3	3.15	5.3	5	5.72	9.8	4	4.99
	4	c	67		0	0		0	0		1.1	8		1.1	8	3.83		0	0		0	0		0	0		0	0		2.5	7	7.4	2.5	7	7.4	2	6		2	6		2.2	6	6.34	2.2	6	6.34
	3	b	45		0	0		0	0		0	0		0	0			0	0		0	0		2	5	5.3	1.5	4	4.18	4.9	5	5.69	1.2	4	4.08	1.3	5	6.3	1.7	3	3.23	3.6	5	5.56	6.6	4	4.82
	3	c	23		0	0		0	0		0	0		0	0			0	0		0	0		0	0		0	0		8.1	6	6.91	2.5	5	5.4	2.3	5	5.36	1.1	4	4.04	5.1	5	5.71	3.4	5	5.53
	4	c	33		3.7	5	5.57	2.7	3	3.43	5.3	7	7.72	2.4	5	5.38		3.9	5	5.59	0	0		3.2	5	5.5	1.1	6	6.04	3.5	6	6.54	1.9	5	5.28	1.8	5	5.25	1.4	3	3.15	2.5	5	5.4	4.1	4	4.61
	3	c	54		0	0		0	0		0	0		0	0			0	0		0	0		0	0		9.6	4	4.98	3.7	6	6.57	1.3	5	5.11	6.9	5	5.84	2.6	4	4.41	1.4	6	6.15	4	5	5.6
	3	c	38		0	0		0	0		1.4	7	7.15	3.5	5	5.54		4.8	6	6.68	1.5	3	3.18	0	0		0	0		1.2	7	7.08	4	5	5.6	1.4	5	5.15	8.5	3	3.93	4.6	5	5.66	5.5	4	4.74
	4	c	27		1	7	7	1.5	6	6.18	6.9	4	4.84	1.4	4	4.15		5.3	4	4.72	0	0		2.2	4	4.34	0	0		4.1	5	5.61	1.7	5	5.23	5.4	2	2.73	0	0		1.1	5	5.04	1.1	5	5.04
	4	c	48		5.7	6	6.76	1.7	5	5.23	1.7	7	7.23	7.1	5	5.85		2.1	6	6.32	1.1	3	3.04	1.6	5	5.2	0	0		2.4	6	6.38	1.8	5	5.25	1.5	5	5.18	6.7	3	3.83	3.8	5	5.58	1.2	5	5.08
	2	c	19		0	0		0	0		0	0		0	0			0	0		0	0		0	0		3.1	5	5.49	1.3	3	3.11	0	0		6.4	3	3.8	1.6	3	3.2	1.1	5	5.04	1.7	5	5.23
	4	c	45		0	0		0	0		3.3	7	7.52	0	0			3.1	6	6.49	0	0		8.7	5	5.94	0	0		3.5	6	6.54	1.6	5	5.2	2.9	5	5.46	8.8	3	3.94	4.1	5	5.61	1.6	5	5.2
	3	b	61		0	0		0	0		4.5	7	7.65	3.3	5	5.52		2.5	7	7.4	4.1	3	3.61	0	0		2.5	6	6.4	9.1	6	6.96	7.3	5	5.86	1.6	6	6.2	3.9	4	4.59	1.7	6	5.23	2.4	5	5.38
	3	c	48		0	0		0	0		6.6	7	7.82	5.3	5	5.72		3.3	5	5.52	0	0		4.8	5	5.68	0	0		5.7	6	6.76	2	5	5.3	3.9	5	5.59	8.1	3	3.91	1.8	6	6.26	2.1	5	5.32
	3	b	46		0	0		0	0		6.6	7	7.82	7.8	5	5.89		1.4	3	3.15	0	0		2.6	5	5.42	0	0		7.1	6	6.85	3.4	5	5.53	2.1	5	5.32	1	4	4	1.6	6	6.2	3.2	5	5.51
	4	c	59		0	0		0	0		0	0		0	0			0	0		0	0		2.7	5	5.43	2.7	4	4.43	5.5	5	6.74	3.6	3	3.56	5.1	4	4.71	1.4	3	3.15	1.3	5	5.11	6.5	3	3.81
	4	c	62		0	0		0	0		2.3	7	7.36	3.2	5	5.51		2.1	6	6.32	1.4	3	3.15	0	0		0	0		2.1	6	6.32	2.5	5	5.4	6.9	4	4.84	2.1	3	3.32	4.2	5	5.62	7.3	4	4.86
	3	b	46		0	0		0	0		1.5	7	7.18	5.7	5	5.76		6.9	5	5.84	0	0		6.9	5	5.84	0	0		3.3	6	6.52	3	5	5.48	6.8	4	4.83	5.9	3	3.77	6.6	5	5.82	2.9	5	5.46
	3	b	60		0	0		0	0		2.1	7	7.32	9.1	4	4.96		0	0		0	0		0	0		6.3	5	5.8	1.6	7	7.2	1	4	4	5.9	5	5.77	2.7	4	4.43	1.4	7	7.15	5.5	5	5.74
	4	c	38		0	0		0	0		4.6	2	2.66	0	0			0	0		0	0		3.3	5	5.52	5.1	4	4.71	3.1	6	6.49	5.8	4	4.76	1.3	4	4.11	0	0		1.9	5	5.28	1.3	4	4.11
	3	b	49		0	0		0	0		1.7	8	8.23	3.5	5	5.54		5.4	6	6.73	1.2	3	3.08	0	0		0	0		2	7	7.3	1.8	5	5.26	1	6	6	1.5	4	4.18	5.4	6	6.73	1.7	5	5.23
	3	c	54		0	0		0	0		3.9	8	8.59	5.9	5	5.77		7.9	6	6.9	0	0		0	0		0	0		4.3	7	7.63	3.8	5	5.58	9.1	5	5.96	3.4	4	4.53	1.4	7	7.15	1.4	6	6.15
	4	c	58		0	0		0	0		0	0		0	0			0	0		0	0		0	0		5.3	5	5.72	3.8	7	7.6	1.7	5	5.23	8.2	5	5.91	1	4	4	1	7	7	1	6	6
	3	b	50		0	0		0	0		6	7	7.78	1.2	5	5.08		6.1	6	6.79	0	0		0	0		7.5	5	5.88	9.8	6	6.99	1.6	5	5.2	1.1	6	6.04	1.4	4	4.15	2.5	6	6.4	6.8	5	5.83
	3	c	26		0	0		0	0		1.1	8	8.04	9	5	5.95		2.4	7	7.38	4.7	3		1.6	6	6.2	0	0		2.3	7	7.36	6.7	5	5.83	6.4	5	5.81	1.5	4	4.18	1.8	6	6.26	2.1	5	5.32
	4	b	67		2.5	4	4.4	0	0		1.1	8	8.04	5.7	5	5.76		5.5	6	6.74	0	0		0	0		0	0		2.1	7	7.32	4.2	5	5.62	9.5	5	5.98	2.2	4	4.34	4.2	6	6.62	9.2	5	5.96
	4	c	30		1.1	8	8.04	9.1	6	6.96	5.3	6	6.72	7.8	4	4.98		2	6	6.3	0	0		2.2	5	5.34	4.2	5	5.62	1.1	6	6.04	1.9	5	5.28	4.1	4	4.61	7.1	3	3.85	2.1	5	5.32	4.4	4	4.64
	3	c	38		0	0		0	0		0	0		0	0			9.2	6	6.96	1.4	3	3.15	3.8	5	5.58	1.3	5	5.11	5.1	6	6.7	4.4	5	5.64	1.7	5	5.23	3.6	4	4.56	4.2	5	5.62	4.3	5	5.63
	3	b	44		0	0		0	0		0	0		0	0			1.4	7	7.15	3.5	3		9.5	5	5.98	1.5	5	5.18	1.6	7	7.2	6	5	5.78	9	4	4.95	4.1	3	3.61	2.2	6	6.34	4.6	5	5.66
	2	b	59		0	0		0	0		1	3	3	0	0			0	0		0	0		0	0		1	6	6	2.4	7	7.38	3.3	5	5.52	3.4	5	5.53	1.2	4	4.08	3.9	6	6.59	4.5	5	5.65
	4	c	51		0	0		0	0		1.1	8	8.04	9	5	5.95		6.6	6	6.82	2.5	3	3.4	0	0		2.8	6	6.45	2.3	7	7.36	6.5	5	5.81	4.9	5	5.69	1.3	4	4.11	5.4	6	6.73	9.3	5	5.97
	4	c	44		1.2	7	7.08	1.3	5	5.11	5.5	7	7.74	3.6	5	5.56		6.9	5	5.84	0	0		9.8	5	5.99	0	0		1.6	7	7.2	3.2	5	5.5	7.6	4	4.88	0	0		2.7	6	6.43	1.7	5	5.23
	4	c	56		0	0		0	0		0	0		0	0			0	0		0	0		2.5	5	5.4	1	5	5	3.7	7	7.57	3.5	5	5.54	2.8	6	6.45	2.6	4	4.41	9.7	6	6.99	8.6	5	5.93
	2	b	24		0	0		0	0		1.3	3	3.11	0	0			0	0		0	0		0	0		0	0		7.7	2	2.89	0	0		8	5	5.9	3.7	4	4.57	2.6	6	6.42	8.3	5	5.92
	4	c	41		2.2	6	6.34	1.1	4	4.04	4.8	8	8.68	1.2	6	6.08		0	0		0	0		0	0		0	0		5.6	7	7.75	2.3	4	4.36	1.1	6	6.04	8.6	3	3.93	2.9	6	6.46	3.3	5	5.52
					Mean		6.33727			5.396			6.86667			5.4648				5.82677			3.26444			5.48227			5.5908			6.31936			5.26			4.95319			3.97791			5.892			5.3204
					SD		1.04345			1.18793			1.71018			0.540695				1.29109			0.195775			0.748191			0.668337			1.31341			0.636989			1.15576			0.483846			0.887146			0.612459
					T test		0.0682232						0.000245534							8.28914e-07						0.601943						4.4263e-06						1.67379e-06						0.000300065

## Sheet: LD vs Carp
	Kolom1	Kolom2	Kolom3
pat#	stage	grade	age
					Pg LD			Pg Carp			Aa LD				Aa Car		Pi LD			Pi Carp			Tf LD			Tf Carp			Td LD			Td Carp			Pm LD			Pm Carp			Fn LD			Fn Carp
							log			log			log			log			lpog			log			log			log			log			log			log			log			log			log
	3	b	55		0	0		0	0		0	0		0	0		8.1	6	6.91	8.7	6	6.94	3	6	6.48	5.6	6	6.75	2.3	5	5.36	8.1	6	6.9	2.9	4	4.46	1.7	6	6.23	1.3	5	5.11	3.7	6	6.57
	4	c	54		0	0		0	0		0	0		0	0		7.7	6	6.89	7.7	6	6.89	3.7	6	6.57	1.5	6	6.18	7	4	4.85	1.7	6	6.23	2.6	5	5.41	9.1	5	5.96	4.8	5	5.68	1.3	6	6.11
	3	c	53		0	0		0	0		0	0		0	0		3.8	6	6.58	1.9	6	6.28	1.2	7	7.08	8	6	6.9	0	0		4.4	6	6.64	5	5	5.7	7.4	6	6.86	2.1	5	5.32	1.7	5	5.23
	4	c	18		4.5	2	2.65	0	0		1.4	9	9.2	4.6	7	7.7	4.6	6	6.66	1.2	6	6.08	0	0		0	0		0	0		5,5,	5	5.74	2.7	4	4.43	2.3	5	5.36	1.4	6	6.15	4	6	6.6
	3	b	71		0	0		0	0		0	0		0	0		0	0		0	0		1.1	5	5.04	2.2	5	5.34	0	0		0	0		9.9	5	6	2.8	6	6.45	1.9	5	5.28	2	4	4.3
	4	c	62		1.8	8	8.26	6	7	7.78	0	0		0	0		8.5	5	5.93	2.7	6	6.43	3.8	6	6.56	1.8	7	7.25	0	0		3.1	7	7.49	2	5	5.3	3.4	6	6.53	1.1	6	6.04	1.4	7	7.15
	3	b	50		0	0		0	0		3.5	6	6.5	1.1	6	6	0	0		0	0		1.4	7	7.15	2.5	7	7.4	3.7	6	6.57	2.9	7	7.46	4	7	7.6	2.3	5	5.36	1.1	7	7.04	1.7	6	6.23
	4	c	59		0	0		0	0		3	6	6.48	9.3	5	5.97	5	6	6.7	5.8	6	6.76	3	7	7.48	3.2	7	7.5	2.7	4	4.43	3.3	7	7.52	3.7	5	5.57	7	6	6.85	1.9	6	6.28	1	7	7
	3	c	35		2	7	7.3	5.5	7	7.74	0	0		0	0		7.4	6	6.87	1.6	7	7.2	3.9	6	6.59	1.4	7	7.15	6.2	5	5.79	4.5	7	7.65	7.4	6	6.87	1.1	7	7.04	5.7	5	5.76	1.8	6	6.26
	3	b	54		0	0		0	0		2.9	7	7.46	1.1	6	6	0	0		0	0		2.9	6	6.46	8.6	6	6.93	3.8	5	5.58	5.6	6	6.75	5.5	5	5.74	1	7	7	5.7	5	5.76	2.9	5	5.46
	3	c	36		1.2	7	7.08	1.3	7	7.11	1.6	6	6.2	3.2	5	5.5	2.9	6	6.46	7.1	6	6.85	1.4	6	6.15	6.7	6	6.83	5.8	3	3.76	1.1	7	7.04	2	3	3.3	5.7	4	4.76	1.1	5	5.04	0	0
	3	b	40		0	0		0	0		0	0		0	0		1.6	5		0	0		1.1	7	7.04	2.7	7	7.43	6.5	5	5.81	2.4	7	7.38	1.4	4	4.15	3.4	5	5.53	3.8	5	5.58	1.3	6	6.11
	4	c	32		9.9	7	7.99	3.1	7	7.49	0	0		0	0		1.9	7	7.28	2	7	7.3	3.6	6	6.56	1.8	7	7.26	1.4	5	5.15	4.8	7	7.68	5	4	4.7	1.4	6	6.14	2.2	6	6.34	3.5	3	3.54
	4	c	46		2.6	2	2.41	0	0		0	0		0	0		0	0		0	0		1.7	6	6.23	2.3	7	7.36	1.3	5	5.11	3.3	7	7.52	1.9	5	5.28	1.8	7	7.26	1.1	6	6.04	3.9	6	6.59
	3	c	42		0	0		0	0		0	0		0	0		0	0		0	0		1.4	6	6.15	5.4	6	6.73	1.5	5	5.18	1	7	7	5.5	4	4.74	1.4	6	6.15	5.2	6	6.72	8.3	6	6.92
	4	c	81		0	0	0	0	0		0	0		0	0		1.7	7	7.23	1.8	7	7.26	1.5	6	6.18	7.2	6	6.86	1.1	5	5.04	7.8	6	6.89	1.7	5	5.23	2.8	6	6.45	1	6	6	2.3	6	6.36
	3	b	32		0	0		0	0		0	0		0	0		0	0		0	0		3.1	6	6.49	2.3	7	7.36	0	0		0	0		4.1	5	5.61	1.3	7	7.11	1	6	6	2.7	6	6.43
	3	c	54		4.2	6	6.62	7.2	6	6.86	0	0		0	0		0	0		0	0		2.2	7	7.34	2.9	7	7.46	0	0		6.7	6	6.82	2.8	5	5.44	7.3	6	6.86	2.3	6	6.36	3.1	6	6.49
	3	b	65		0	0		0	0		0	0		0	0		9.2	6	6.96	5.1	6	6.71	2.2	7	7.34	1	7	7	3.2	6	6.5	8.9	6	6.95	1.5	5	5.18	1.8	6	6.26	2.2	6	6.34	7.7	6	6.89
	3	b	53		3.1	7	7.49	2.9	7	7.46	5.2	7	7.7	5.6	5	5.75	2.3	6	6.36	5.9	5	5.77	1.6	7	7.2	2.7	7	7.43	0	0		8.4	7	7.92	3.1	5	5.49	4	6	6.6	2.3	6	6.36	1.2	7	7.08
	3	b	74		6.3	6	6.8	2.7	7	7.43	1.5		3.18	4.7	4	4.7	1.3	5	5.11	1.2	6	6.08	2.4	6	6.38	1.2	7	7.08	1.1	6	6.04	3.9	7	7.59	2.9	5	5.46	3.4	6	6.53	3.7	5	5.57	1.9	7	7.28
	3	c	58		5.6	6	6.75	2.7	7	7.43	0	0		0	0		0	0		0	0		6.9	5	5.84	7.9	6	6.9	3.5	5	5.54	2.4	7	7.38	3.8	5	5.58	1.3	7	7.11	3.5	5	5.54	3.2	5	5.51
	3	b	59		6.4	7	7.81	8.8	6	6.94	8.6	4	4.93	2.3	5	5.4	6.9	6	6.84	1.1	6	6.04	1.1	6	6.04	2.1	6	6.32	4.6	4	4.66	3.3	6	6.51	7.1	4	4.85	3.7	5	5.57	6	5	5.78	1.4	5	6.15
	4	c	35		3.3	9	9.52	1.2	8	8.08	0	0		2.5	6	6.4	8.9	6	6.95	7.8	6	6.89	9.6	7	7.98	4	7	7.6	1.7	5	5.23	6.3	7	7.79	6	4	4.78	5	6	6.7	2	6	6.3	7.5	6	6.88
	3	c	30		0	0		0	0		6.6	6	6.82	3.1	6	6.5	0	0		0	0		2.6	7	7.41	3.4	7	7.53	0	0		5.2	7	7.71	2	5	5.3	1.2	7	7.08	6.6	6	6.82	4.1	7	7.61
	4	c	57		2.4	8	8.38	3.2	7	7.51	0	0		0	0		1.5	7	7.18	7.8	6	6.89	5.8	6	6.76	6.8	6	6.83	0	0		1.7	7	7.23	2.5	5	5.4	4.5	6	6.65	1.5	6	6.18	1.9	6	6.18
	3	b	65		1.4	7	7.15	1.3	7	7.11	0	0		0	0		0	0		0	0		4.5	6	6.65	1.3	7	7.11	0	0		6.2	2	2.79	1.3	5	5.11	8.7	6	6.94	5.8	5	5.76	6.6	5	5.82
	4	c	54		3.5	8	8.54	6.4	7	7.81	0	0		0	0		2.2	7	7.34	9.5	6	6.98	6.6	7	7.82	4.4	7	7.64	9.4	6	6.97	6.3	7	7.8	3.5	5	5.54	3.4	6	6.53	6.9	6	6.84	1.2	7	7.08
	3	c	55		0	0		0	0		0	0		0	0		2.5	5	5.4	5.1	5	5.71	1.8	6	6.26	5.6	6	6.75	0	0		5.3	6	6.72	1.9	5	5.28	3.1	6	6.49	6.8	5	5.83	3.9	6	6.59
	4	c	74		6.7	7	7.83	1.8	8	8.26	0	0		0	0		0	0		0	0		7.9	6	6.9	6.8	7	7.83	0	0		0	0		3.8	5	5.58	1.4	7	7.15	1.4	6	6.15	0	0
	3	c	40		0	0		0	0		1.4	6	6.15	7	5	5.8	2.2	6	6.34	4.2	6	6.62	3.2	6	6.5	6.1	6	6.78	6.9	4	4.84	4.3	6	6.63	2.1	4	4.32	1.9	6	6.28	1.9	5	5.28	9.8	5	5.99
	4	c	32		8.3	6	6.92	0	0		2.5	9	9.4	9.3	7	8	2.5	7	7.4	1.2	6	6.08	3.1	6	6.49	3.1	5	5.49	0	0		1.4	5	5.15	8.4	5	5.92	2.4	6	6.38	7.3	6	6.86	1.4	6	6.15
	4	c	46		0	0		0	0		0	0		0	0		0	0		0	0		4.8	6	6.68	2.2	6	6.34	4	6	6.6	1.2	7	7.08	1.3	4	4.11	3.6	4	4.56	1.5	6	6.18	0	0
	3	c	27		0	0		0	0		1.2	8	8.08	2.3	7	7.4	2.4	6	6.4	8.5	6	6.93	3.6	6	6.56	6.6	6	6.82	0	0		1.3	7	7.11	1.7	3	3.23	1.5	6	6.18	6.6	6	6.82	4.7	6	6.67
	4	c	58		2.2	7	7.34	1	8	8	0	0		0	0		3.7	6	6.57	3.7	7	7.57	2.3	6	6.36	2.5	7	7.4	0	0		2.3	7	7.36	1.2	5	5.08	9.5	6	6.98	1.2	5	5.08	4	4	4.6
	4	c	54		3.1	7	7.49	4.2	7	7.62	4.8	6	6.68	2.1	6	6.3	1.6	6	6.2	3.9	6	6.59	9.2	5	5.96	5	6	6.7	1.9	5	5.28	8.7	6	6.94	2.1	5	5.32	1.8	6	6.26	1.2	6	6.08	2.2	6	6.34
	4	c	62		0	0		0	0		2.3	7	7.36	1.4	6	6.2	0	0		0	0		4.3	6	6.63	6.2	6	6.79	3.3	6	6.52	1.6	6	6.2	8.6	5	5.93	1.7	7	7.23	8.7	6	6.93	1.4	7	7.15
	3	c	45		10	7	8	5	7	7.7	0	0		0	0		1	3	3	0	0		3	7	7.48	3.7	7	7.57	0	0		3.3	7	7.52	4	4	4.6	4.3	6	6.63	6.6	6	6.82	1	7	7
	3	b	56		0	0		0	0		0	0		0	0		6.6	4	4.82	3.6	4	4.56	2	7	7.3	1.8	7	7.26	0	0		2.7	7	7.43	5.8	4	4.76	2.1	6	6.32	1.2	6	6.08	1.2	6	6.08
	3	b	45		4.9	6	6.69	2.9	7	7.46	0	0		0	0		4	5	5.6	1.6	7	7.2	3.5	5	5.54	8.3	6	6.92	1.9	5	5.28	6.4	6	6.81	1.2	4	4.08	5.3	6	6.72	2.4	5	6.38	2.7	6	6.43
	3	b	67		7	6	6.85	2.6	7	7.42	0	0		0	0		3.4	6	6.53	7.4	6	6.87	1.2	6	6.08	1.2	7	7.08	1.6	5	5.2	2.3	7	7.36	6.4	4	4.81	6.9	6	6.84	4	5	5.6	4.5	6	6.65
	4	c	70		6.6	6	6.82	9.2	7	7.96	0	0		0	0		0	0		0	0		4.4	5	5.64	1.4	7	7.15	0	0		6.3	7	7.8	9.7	3	3.99	1.3	6	6.12	1.1	5	5.04	2.7	6	6.43
	3	b	70		0	0		0	0		0	0		0	0		0	0		0	0		2.1	5	5.32	3.4	5	5.53	0	0		0	0		7.1	3	3.85	1.1	5	5.04	6.7	5	5.82	1.3	6	6.11
	3	b	48		2.9	8	8.46	4.4	7	7.64	0	0		0	0		5	7	7.7	1	7	7	1.2	7	7.08	7.5	6	6.87	2.2	6	6.34	1.9	7	7.28	1.5	6	6.18	5.8	6	6.76	7.5	6	6.88	0	0
	4	c	54		2.8	8	8.45	1.3	8	8.11	2.6	7	7.42	5.9	5	5.8	4.6	6	6.66	3	6	6.48	4.1	7	7.6	2.3	7	7.36	0	0		2.2	7	7.34	2.7	5	5.43	1.5	6	6.18	8.5	6	6.93	1.2	7	7.08
	3	c	52		0	0		0	0		0	0		0	0		4.3	7	7.63	2.5	7	7.4	5.7	7	7.76	2.4	7	7.38	0	0		1.4	7	7.15	4.7	5	5.67	4.8	6	6.68	9.2	6	6.96	4.9	6	6.69
	4	c	45		0	0		0	0		0	0		0	0		0	0		0	0		9.4	6	6.97	8.1	6	6.91	1.5	6	6.18	8.1	6	6.91	1.6	5	5.2	8.4	5	5.92	1.1	6	6.04	2	3	3.3
	3	c	53		0	0		0	0		0	0		0	0		2.5	7	7.4	7.6	6	6.88	5.9	7	7.77	4.2	7	7.62	0	0		2.1	7	7.32	1.7	6	6.23	1.1	7	7.04	4.3	7	7.63	4	6	6.6
	3	b	62		0	0		0	0		0	0		0	0		0	0		0	0		0	0		0	0		1.6	5	5.2	4.1	0	0.61	1.6	3	3.2	1.4	4	4.15	1.5	4	4.18	0	0
	3	c	26		0	0		0	0		7.2	6	6.86	1.2	6	6.1	0	0		0	0		5.5	4	4.74	3	4	4.48	0	0		1.3	6	6.11	8	2	2.9	6.2	4	4.79	1.3	5	5.11	0	0
						n=25			n=22			n=15			n=16			n=32			n=30			n=48			n=48			n=27			n=45			n=50			n=50			n=50			n=44
						Mean	7.18			7.58727			6.9			6.20706			6.5129			6.64133			6.63729			6.94083			5.51889			6.85239			5.0778			6.3314			6.03553			6.26568
						SD	2.09			0.37			1.5			0.833462			0.952671			0.619275			0.723051			0.650642			0.756725			1.26681			0.907988			0.735116			0.689744			0.90733
						T test	0.12						0.106857						0.536336						0.0331549						4.54028e-06						1.90323e-11						0.174896

## Sheet: Summary
					AB
			Species		Mean	SD	P value			Species		Mean	SD	P value
				LD	6.34	1.04					LD	6.9	1.5
			Aa				0.0682			Aa				0.11
				ADD	5.4	1.19					CARP	6.21	0.83
				LD	6.87	1.71					LD	7.18	2.09
			P. gingivalis				<0,001			P. gingivalis				0.12
				ADD	5.46	0.54					CARP	7.59	0.37
				LD	5.83	1.29					LD	6.51	0.95
			P. intermedia				< 0,0001			P. intermedia				0.54
				ADD	3.26	0.2					CARP	6.64	0.62
				LD	6.32	1.31					LD	6.64	0.72
			T. forstyhia				< 0,001			T. forstyhia				0.03
				ADD	5.26	0.64					CARP	6.94	0.65
				LD	5.48	0.75					LD	5.52	0.76
			T. denticola				0.0601			T. denticola				< 0,001
				ADD	5.59	0.67					CARP	6.85	127
				LD	4.95	1.16					LD	5.08	0.91
			P. micra				< 0,001			P. micra				< 0,001
				ADD	3.98	0.48					CARP	6.33	0.74
				LD	5.89	0.89					LD	6.04	0.69
			F. nucleatum				<0,001			F. nucleatum				0.17
				ADD	5.32	0.61					CARP	6.27	0.91

## Sheet: Title Page
To be submitted to Scientific Reports
Comparison of three qPCR-based commercial tests for detection of periodontal pathogens
Fridus Van der Weijden (ORCID iD: 0000-0002-5075-8384),
Mirella Rijnen,
Cees Valkenbrug (ORCID iD: 0000-0002-6656-6934).
Supplementary Online File 1
